# Supplementary material for: Serum Amyloid P inhibits single stranded RNA-induced lung inflammation, lung damage, and cytokine storm in mice
Source: PLoS One. 2021 Jan 22;16(1):e0245924. doi: 10.1371/journal.pone.0245924 (PMC7822324; doi:10.1371/journal.pone.0245924)
Supplement: S1 Data — (XLSX) [file pone.0245924.s014.xlsx]

## Sheet: Fig 1
	Fig 1. SAP attenuates ORN06-induced upregulation of total cells and immune cell types in mouse BAL.
		1A				1B				1C				1D
		Control	ORN06 + Buffer	ORN06 + SAP		Control	ORN06 + Buffer	ORN06 + SAP		Control	ORN06 + Buffer	ORN06 + SAP		Control	ORN06 + Buffer	ORN06 + SAP
		20000	65000	33000		18938	60422.5	31984.6		1061.95	4577.47	1015.38		0	0	0
		17000	66000	22000		14976.2	61360.8	20625		2023.81	2639.18	1375		0	0	0
		18000	43000	20000		16536.6	42358.2	18947.4		1463.41	641.791	1052.63		0	0	0
		12000	51000	21000		11250	49341.5	20282		750	1658.54	717.949		0	0	0
		16000	82000	20000		15314.3	79018.2	18823.5		685.714	2981.82	1176.47		0	0	0
		19000	59000	15000		18250	56377.8	14542		750	2622.22	458.015		0	0	0
		16000				15614.5				385.542				0
		17000				16455.2				1044.78				0
		Black font: Male mice
		Red font: Female mice
		The data from Fig 1 is separated in male mice and female mice data in S2 Fig

## Sheet: Fig 2
	Fig 2. SAP attenuates ORN06-induced upregulation of inflammatory cells in mouse BAL.
		Control									ORN06 + Buffer							ORN06 + SAP
	CD3	1568.63	0	566.929	810.811	0	234.568	309.677	767.544		0	0	0	337.748	0	1082.57		0	1100	0	0	118.343	0
	CD11b	597.015	850	2297.87	200	210.526	154.472	0	168.269		0	1984.5	860	2026.49	2447.76	1356.32		4017.39	440	1512.61	411.765	631.579	972.222
	CD11c	14598.5	15358	17129	10961.5	14736.8	17958.9	14810.8	16428.6		49310.3	54356.2	38369.2	46078.9	73707.9	52233.9		17802.6	20777.8	14117.6	20160	17627.1	9893.62
	CD45	14800	16358.5	16950	11712	14870.6	17642.9	15536.2	16875		61417.3	59914.9	41868.4	49023.3	72352.9	54390.6		28787.2	20754.7	18461.5	19478.3	19111.1	12529.4
	Ly6G	100	141.667	0	0	0	0	347.826	255.474		0	3368.42	0	0	0	0		660	0	400	0	0	0
	Black font: Male mice
	Red font: Female mice
	The data from Fig 2 is separated in male mice and female mice data in S5 Fig

## Sheet: Fig 3
	Fig 3. SAP attenuates ORN06-induced upregulation of inflammatory cells in lung tissues post-BAL.
		Control									ORN06 + Buffer							ORN06 + SAP
	CD11b	22	14	10	15	24	18	19		63	56	62	35	34	40		33	25	22	11	16	15
	CD11c	28	16	32	17	18	26	35		31	36	41	45	40	39		40	24	25	13	17	25
	Mac2/Gal3	34	55	22	38	37	27	32		60	49	72	48	35	38		66	57	50	35	41	48
	CD45	45	33	42	37	40	42	51		184	164	124	65	81	72		107	65	46	49	62	51
	Ly6G	12	7	5	4	7	1	3		6	11	19	6	3	5		3	32	8	8	10	6
	Black font: Male mice
	Red font: Female mice
	The data from Fig 3 is separated in male mice and female mice data in S7 Fig

## Sheet: Fig 4
	Fig 4. SAP attenuates ORN06-induced clot formation in mouse BAL.
		4B					4C
		Control	ORN06 + Buffer	ORN06 + SAP			Control	ORN06 + Buffer	ORN06 + SAP
		123.568	112.965	143.331			678.657	457.648	325.777
		130.832	178.618	80.6525			449.851	725.975	301.71
		107.211	157.722	40.0827			338.651	384.32	277.497
		175.738	130.832	54.036			453.725	338.651	325.777
		115.293	60.3997	75.2838			346.671	360.569	352.148
		163.142	124.767	23.0323			366.324	532.947	465.645
		129.61					308.71
		102.67					333.429
		Black font: Male mice
		Red font: Female mice
		The data from Fig 4 is separated in male mice and female mice data in S8 Fig

## Sheet: Fig 5
	Fig 5. SAP attenuates ORN06-induced alveolar wall thickness.
		5D							5E				5F
		Control		ORN06 + Buffer		ORN06 + SAP			Control	ORN06 + Buffer	ORN06 + SAP		Control		ORN06 + Buffer		ORN06 + SAP
		Mean	SEM	Mean	SEM	Mean	SEM						Mean	SEM	Mean	SEM	Mean	SEM
		5.249	0.2728	11.29	0.6442	4.941	0.2215		10.4771	61.0357	7.14286		2.47317	0.680969	20.2343	5.27358	7.24389	1.03818
		4.906	0.3146	12.34	0.5825	4.349	0.2583		11.88	96.4737	12.279		9.49879	1.83837	17.406	3.06453	11.1869	0.791634
		5.041	0.3667	10.45	0.6824	5.062	0.3271		5.50509	71.9856	13.4175		3.4023	1.03298	23.1083	3.38386	7.96568	2.57942
		4.515	0.1998	15.52	0.8847	6.844	0.2554		17.311	37.7127	15.4655		8.59438	1.1745	16.5813	1.65764	5.72738	0.90814
		5.014	0.2938	13.84	0.9852	7.11	0.2818		17.0765	33.3308	3.125		6.17439	0.960821	18.0017	0.824596	8.05232	1.54953
		7.304	0.4717	12.09	1.023	6.971	0.3635		8.51064	21.4264	12.5026		2.4213	0.0881288	12.5134	2.38613	8.22786	1.1011
		4.328	0.3085						10.7143				4.42363	0.115963
		5.03	0.2964
		Black font: Male mice
		Red font: Female mice
		The data from Fig 5 D, E, and F are separated in male mice and female mice data in S9 Fig A, B, and C

## Sheet: Fig 6
		Fig 6. SAP attenuates ORN06-increased serum cytokine levels.
		Control							ORN06 + Buffer													ORN06 + SAP
6A	IL-1	5.46	4.61	5.55	4.4	5.66	5.41		34.87	6.83	9.33	14.31	12.31	13.17	5.85	11.17	11.54	9.62	18.52	21.55		4.69	2.88	3.25	3.4	6.18	7.36	19.22	21.77	3.09	2.2	10.11	10.25
6B	IL-6	0	0	0	0	0	6.91		11.63	1.99	10.09	15.69	3.02	3.01	0	0	3.76	3.24	0	0		0	3.35	1.36	1.39	0	0	1.1	1.62	3.11	2.01	0	0
6C	IL-12p70	0	4.04	0	0	0	12.09		30.83	16.04	29.3	33.54	0	2.36	13.56	4.02	0	0	4.37	0		0	7.91	4.32	5.28	5.48	0	3.76	5.61	3.42	0	0	5
6D	IL-23	0	0	0	0	0	0		0	0	0	0	0	0	0	0	19.12	11.46	10.19	32.24		0	0	0	0	0	0	0	0	0	0	0	0
6E	IL-27	0	0	0	0	0	73.88		27.33	12.53	22.93	27.88	125.95	133.43	12.97	197.45	230.32	21.89	14.39	20.01		19.17	14.09	0	11.11	12.53	12.82	0	16.01	29	14.09	0	0
									(samples are intra-duplicates)													(samples are intra-duplicates)
	Black font: Male mice
	Red font: Female mice
	The value '0' means 'Below Level of Detection (BLD)'. We used '0' for graphical representation of data.
	The data from Fig 6 is separated in male mice and female mice data in S10 Fig

## Sheet: Fig 7
	Fig 7. SAP attenuates ORN06-increased extracellular IL-6 from human PBMC.
		7A								7B
		ORN06, μg/ml	IL-6							Control	ORN06 + Buffer	ORN06 + SAP
		0	35.7002	175.441	85.7389	167.205	629.483	327.027
		0.3	306.568	663.756	101.019	157.667	652.534	296.281		35.7002	1862.86	153.219
		1	1862.86	809.66	2243.92	181.759	680.445	436.455		175.441	809.66	565.04
										85.7389	2243.92	54.6064
										327.027	436.455	200.238
										629.483	680.445	1182.85
										167.205	181.759	67.3014
		Black font: PBMC from human male donor
		Red font: PBMC from human female donor
		The data from Fig 7 is separated in male mice and female mice data in S13 Fig

## Sheet: S3 Fig
	S3 Fig. SAP treated mice are resistant to a decline in body weight after ORN06 aspiration.
A
Day	ORN06 + Buffer							ORN06 + SAP							Control
0	100	100	100	100	100	100		100	100	100	100	100	100		100	100	100	100	100	100	100	100
1	105.263	101.5	102.105	97.861	99.422	98.8304		100	106.19	106.5	99.4186	97.546	98.8701		97.9487	97.8378	99.4681	98.1481	101.829	98.8095	102.874	98.9011
2	94.7368	101.5	104.211	95.7219	98.8439	99.4152		105	106.667	101.229	101.163	97.546	100		98.4615	96.2162	98.9362	97.5309	102.439	98.2143	102.299	98.3516
3	94.7368	100.5	97.1579	95.7219	98.2659	98.8304		100	105.714	104.483	102.907	102.454	102.825		97.9487	95.6757	99.4681	99.3827	103.049	97.619	102.874	101.648
	Black font: Male mice
	Red font: Female mice
	The data from S3 Fig A is separated in male mice and female mice data in S3 Fig B and C

## Sheet: S4 Fig
		S4 Fig. Organ weights.
		A	Control									ORN06+buffer							ORN06+SAP
		Liver	6.06383	6.0904	6.41989	5.59627	5.50296	6.1628	5.21229	4.81622		7.11111	6.28358	6.06122	5.23464	5.4	5.40113		6.9	6.13122	5.68246	5.32955	5.16667	5.31319
		Heart	0.585106	0.632768	0.541436	0.521739	0.526627	0.512195	0.536313	0.495676		0.494444	0.547264	0.566327	0.52514	0.558824	0.480226		0.44	0.561086	0.601896	0.556818	0.598765	0.543956
		Kidneys (x2)	1.73936	1.75424	1.82873	1.78882	1.48521	1.60976	1.48045	1.57838		1.83333	1.76119	1.67857	1.67039	1.77059	1.42938		1.6	1.87783	1.76303	1.67614	1.51235	1.5
		Spleen	0.420213	0.423729	0.381215	0.385093	0.455621	0.439024	0.363128	0.362162		0.383333	0.447761	0.367347	0.413408	0.438235	0.420904		0.395	0.357466	0.379147	0.377841	0.406173	0.505495
		White fat	1.46809	1.35593	1.85083	1.73292	1.04142	1.53659	0.865922	1.72432		1.66667	1.69154	1.7398	1.34078	1.51176	1.37288		1.15	2.21719	2.09953	1.39205	0.95679	0.895604
		Brown fat	0.781915	1.0452	1.24309	1.01863	0.940828	0.945122	0.73743	1.03784		1.15556	1.42786	1.13265	0.871508	1.22941	0.937853		0.98	1.37557	1.17062	1.14205	0.925926	0.917582
		Black font: Male mice
		Red font: Female mice
		The data from S4 Fig A is separated in male mice and female mice data in S4 Fig B and C

## Sheet: S11 Fig
	S11 Fig. Cytokine levels from mouse sera.
		Control							ORN06 + Buffer							ORN06 + SAP
	IL-1	7.04	7.75	3.07	0	0	4.73		3.015	2.995	0	1.49	7.51	6.475		0	3.49	0	3.455	1.475	14.79
	IL-10	0	7.43	3.42	0	0	31.77		0	4.685	15.515	7.18	6.41	1.675		0	10.635	16.35	21.59	40.185	17.585
	IL-17A	11.67	0	2.34	18.44	23.77	16.34		2.62	10.29	8.66	0	0	4.36		4.545	2.8	4.195	18.585	19.61	6.67
	GM-CSF	18.08	13.93	1.54	0	0	0		0	0	0	0	0	0		0.565	0	0	0	0	0
	IFN-	0	0	0	0	0	0		0	0	0	0	0	0		0	0	0	0	0	0
	IFN-	0	0	0	0	18.95	0		0	32.635	0	0	0	0		0	0	0	0	0	0
	MCP-1	2.73	3.62	1.81	2.3	0	8.25		4.605	6.045	6.65	5.85	4.485	5.4		4.3	2.985	3.21	4.28	2.725	30.225
	TNF-	0	0	0	0	0	0		0	0	0	0	0	0		0	0	0	0	0	9.835
	Black font: Male mice
	Red font: Female mice
	The value '0' means 'Below Level of Detection (BLD)'. We used '0' for graphical representation of data.
	The data from S11 is separated in male mice and female mice data in S12 Fig
